# Supplementary material for: CXCR5 CAR-T cells simultaneously target B cell non-Hodgkin’s lymphoma and tumor-supportive follicular T helper cells
Source: Nat Commun. 2021 Jan 11;12:240. doi: 10.1038/s41467-020-20488-3 (PMC7801647; doi:10.1038/s41467-020-20488-3)
Supplement: Supplementary file 4 — Source Data [file 41467_2020_20488_MOESM4_ESM.xlsx]

## Sheet: Fig. 1b 
Fig. 1b
CXCR5 on cell lines
CXCR5 molecules/cell
	# sample	DOHH-2	SC-1	SU-DHL4	OCI-Ly7	JeKo-1	NALM-6	REH	NCI-H929	Jurkat	HEK-293	HEK-CXCR5
	1	6249	1763	2925	156	1429.09	7.35761	14.7976	0	3.24391	0	255263
	2	2897.3	2019.27	3051.91	412.024	1623.14	0	18.3622	0	0
	3	3817.65	2793.12	3896.23	858.872	1748.36	12.5979	18.9782	13.9855
	4	7783.7	3834.06	1511.61	595.759			22.3141
	5	7316.44			131.962
	6	7352.07			351.521
	7	3161.68
	8	2591.31

## Sheet: Fig. 1d
Fig. 1d
CXCR5 on patient-derived primary tumors
CXCR5 molecules/cell
	FL		CLL		MCL		MZL
	# sample	density	# sample	density	# sample	density	# sample	density
	252	1601.84	819	3623.06	777	899.638	728	2424.89
	457	1643.27	821	3813.76	545	697.961	769	99.5595
	563	2604.11	890	3063.16	114	2870.25	421	68.0869
	1054	2186.82	12	4759.52	578	4632.59	441	94.9636
	85	265.073	31	4344.04	624	2779.01
	1100	2575.76	33	3505.04	988	329.351
	1129	1654.22	47	7159.31
			75	5350.72

## Sheet: Fig. 1e
Fig. 1e
CXCR5 on lymphocytes
CXCR5 molecules/cell
		CD19+	CD4+		CD8+
	# Donor	CXCR5+	CXCR5+PD1+	CXCR5+PD1-	CXCR5+
	1	8143.79	1748.03	1685.69	881.886
	2	9525.2	2009.31	1953.92	1159.4
	3	7963.07	1913	1939.06	934.065
	4	7216.21	1906.89	1928.07	832.555
	5	9198.47	1632.31	1640.77	1030.94

## Sheet: Fig. 2c
Fig. 2D
CAR Td rates
IgG+ (%)
	Donor	UT	SP6 CAR	CXCR5 CAR
	1	0.53	58.6	74.3
	2	0.35	55.5	76.6
	3	0.9	47.8	65.8
	4	1.31	42.7	60.7
	5	0.76	25.2	50.3
	6	0.42	24.4	53.6
	7	1.49	32.8	38.2
	8	1.43	30.2	59.6

## Sheet: Fig. 2d
Fig. 2d
T cell subtypes
CD4+ and CD8+ of IgG+ (%)
		SP6 CAR		CXCR5 CAR
	Donor	CD4+IgG+	CD8+IgG+	CD4+IgG+	CD8+IgG+
	1	24	76	34	66
	2	26	74	28	72
	3	33	67	38	62
	4	51	49	38	62
	5	46	54	33	67
	6	34	66	25	75
	7	37	63	37	63
	8	57	43	52	48

## Sheet: Fig. 2e
Fig. 2e
Vector copy number (VCN)
VCN/ transd. cell
	Donor	UT	SP6 CAR	CXCR5 CAR
	1	0.01	2.45	2.22
	2	0	2.26	1.75
	3	0	2.01	1.94
	4	0	2.58	2.26
	5	0	2.14	2
	6	0	2	1.98

## Sheet: Fig. 2f
Fig. 2f
Reactivity towards cell lines
IFNg secretion (ng/ml)
		UT							CXCR5 CAR							CD19 CAR				SP6 CAR
	Targets	Donor 1	Donor 2	Donor 3	Donor 4	Donor 5	Donor 6	Donor 7	Donor 1	Donor 2	Donor 3	Donor 4	Donor 5	Donor 6	Donor 7	Donor 1	Donor 2	Donor 3	Donor 4	Donor 1	Donor 2	Donor 3	Donor 4	Donor 5	Donor 6	Donor 7
	DOHH-2	8	29	9	4	43	104	152	3632	2426	4124	3728	4266	6700	6569	4928	4308	5626	3872	435	247	51	246	81	150	251
	SU-DHL4	9	2	3	3	6	75	40	1985	1591	2228	2740	4704	5546	6775	2216	1935	3154	2142	95	26	21	25	11	95	46
	OCI-Ly7	15	4	20	3	18	75	36	3056	1208	3516	3210	2935	2933	3689	4711	3666	5076	3837	134	29	6	22	20	89	37
	Jeko-1	54	71	148	19	20	86	49	2911	1563	3015	3176	4131	7057	11503	4103	2416	4745	3599	255	179	469	98	55	128	88
	Raji	0	71	62	0	14	60	30	2278	1016	1886	1948	4655	1979	3493	4511	2702	4945	5591	265	253	116	78	18	51	90
	NALM-6	5	7	6	1	11	92	38	56	21	97	53	50	160	76	3452	3107	3483	2318	35	53	41	27	8	163	56
	REH	9	9	6	6	18	80	46	94	29	184	64	125	243	141	3810	2764	4227	2684	37	41	36	21	28	141	74
	NCI-H929	3	1	0	5	4	72	38	68	30	164	55	276	439	325	15	21	25	10	19	33	26	7	20	92	39
	Min	2	0	1	0	13	69	36	39	14	40	38	58	176	49	11	4	8	5	7	1	6	1	4	78	37
	Max	7054	7012	10119	2660	5565	8827	10890	10335	6659	12085	5754	5627	8928	17707	9550	7166	7424	6049	16840	9715	14930	7375	8561	12108	7410

## Sheet: Fig. 2g
Fig. 2g
Lysis of cell lines
Lysis (%)
	DOHH-2	UT			CXCR5 CAR			SP6 CAR				Jeko-1	UT			CXCR5 CAR			SP6 CAR
	E:T	Donor 1	Donor 2	Donor 3	Donor 1	Donor 2	Donor 3	Donor 1	Donor 2	Donor 3		E:T	Donor 1	Donor 2	Donor 3	Donor 1	Donor 2	Donor 3	Donor 1	Donor 2	Donor 3
	80:1	15	8	14	55	44	52	12	7	10		80:1	6	2	8	53	45	50	4	3	6
	40:1	8	7	10	54	42	50	8	7	9		40:1	7	3	6	59	46	47	5	2	5
	20:1	5	4	5	49	38	47	3	5	4		20:1	4	2	5	56	42	42	2	1	2
	10:1	3	1	2	47	29	36	3	2	3		10:1	1	0	2	52	33	33	1	0	1
	5:1	2	1	3	39	22	23	2	1	3		5:1	2	2	0	46	24	22	1	2	1
	2.5:1	1	1	3	30	11	14	2	2	1		2.5:1	0	0	0	32	11	16	0	0	0
	OCI-Ly7	UT			CXCR5 CAR			SP6 CAR				Nalm-6	UT			CXCR5 CAR			SP6 CAR
	E:T	Donor 1	Donor 2	Donor 3	Donor 1	Donor 2	Donor 3	Donor 1	Donor 2	Donor 3		E:T	Donor 1	Donor 2	Donor 3	Donor 1	Donor 2	Donor 3	Donor 1	Donor 2	Donor 3
	80:1	10	9	9	37	29	34	10	8	10		80:1	9	5	11	10	8	14	9	3	8
	40:1	10	7	7	34	26	32	8	7	9		40:1	8	6	12	10	6	13	11	4	10
	20:1	7	5	5	34	23	31	7	3	7		20:1	7	3	7	5	5	7	5	2	5
	10:1	5	3	3	31	21	28	5	2	7		10:1	1	0	13	1	1	12	0	1	8
	5:1	3	1	3	29	18	23	4	2	4		5:1	0	0	11	0	0	11	0	0	11
	2.5:1	5	0	1	29	16	14	3	1	2		2.5:1	0	1	0	0	1	0	0	1	0
	Su-DHL-4	UT			CXCR5 CAR			SP6 CAR				NCI-H929	UT			CXCR5 CAR			SP6 CAR
	E:T	Donor 1	Donor 2	Donor 3	Donor 1	Donor 2	Donor 3	Donor 1	Donor 2	Donor 3		E:T	Donor 1	Donor 2	Donor 3	Donor 1	Donor 2	Donor 3	Donor 1	Donor 2	Donor 3
	80:1	12	15	14	66	48	64	14	15	14		80:1	5	5	7	6	5	8	3	4	5
	40:1	10	11	10	63	45	62	10	14	10		40:1	5	6	7	4	7	6	5	4	6
	20:1	9	7	9	60	40	58	9	6	8		20:1	4	2	4	5	3	7	3	1	5
	10:1	6	3	5	56	31	43	5	4	7		10:1	3	2	2	4	2	4	2	1	4
	5:1	5	1	4	44	21	25	3	2	5		5:1	2	3	2	3	4	3	4	3	2
	2.5:1	2	0	2	30	10	14	0	1	3		2.5:1	2	1	1	3	1	2	2	1	1
	SC-1	UT			CXCR5 CAR			SP6 CAR
	E:T	Donor 1	Donor 2	Donor 3	Donor 1	Donor 2	Donor 3	Donor 1	Donor 2	Donor 3
	80:1	5	3	5	65	46	51	2	3	4
	40:1	2	3	3	63	43	50	2	3	4
	20:1	1	1	4	60	35	41	1	2	4
	10:1	0	1	2	52	30	32	1	1	1
	5:1	1	0	1	43	17	16	0	0	1
	2.5:1	0	0	0	28	9	9	0	0	0

## Sheet: Fig. 3a
Fig. 3a
Reactivity towards primary FL tumors
IFNg secretion (ng/ml)
	FL	CXCR5 CAR								CD19 CAR								SP6 CAR								UT
	Targets	Donor 1	Donor 2	Donor 3	Donor 4	Donor 5	Donor 6	Donor 7	Donor 8	Donor 1	Donor 2	Donor 3	Donor 4	Donor 5	Donor 6	Donor 7	Donor 8	Donor 1	Donor 2	Donor 3	Donor 4	Donor 5	Donor 6	Donor 7	Donor 8	Donor 1	Donor 2	Donor 3	Donor 4	Donor 5	Donor 6	Donor 7	Donor 8
	FL#252	0.32995	0.49045	0.4695						0.0204	0.3529	0.04565						0	0.01285	0.0059						0.00275	0.00095	0.00095
	FL#457	0.23235	0.39615	0.3498	0.1793					0.0112	0.0599	0.0338						0	0.0072	0.01545	0					0	0	0	0
	FL#563	0.7593	0.7679	0.86615	1.0687					0.3821	0.19425	0.262						0.0296	0.0608	0.06685	0.0868					0.0273	0.0022	0.0151	0
	FL#1054	0.3801	0.4966	0.56025	0.32155					0.03415	0.0685	0.0728						0.0041	0.0177	0.01595	0					0.0036	0.00315	0.00265	0
	FL#85					0.071515	0.28142	0.07535	0.12863					0.0933	0.11646	0.35738						0.01667	0.036675	0.04071	0.059535					0.00431	0.006065	0.01487	0.01286
	FL#1100					0.208195	0.308725	0.238275	1.32578					0.11802	0.490075	0.163615						0.001865	0.04185	0.06368	0.04447					-0.004595	-0.001715	-0.00814	0.019065
	FL#1129					0.016005	0.084065	0.081645	0.109425					0.002185	0.03982	0.037285						-0.00018	0.020805	-0.014795	-0.00186					-0.00636	-0.00577	-0.00636	-0.01037
	JeKo-1	1.9608	1.5979	2.21475	0.81995	0.534695	0.56992	0.78883	1.19251	2.31555	2.39985	2.5957		0.952965	0.523905	0.517525		0.01625	0.03875	0.0356	0.04935	0.000615	0.010205	0.029935	0.04875	0.033	0.04055	0.0797	0.02555	-0.00461	-0.00636	-0.00286	0.03229
	Min	0.0462	0.21505	0.1402	0.06305	0.00848	0.040405	0.00974	0.13301	0	0.0015	0		-0.00016	-0.0018	-0.019105		0	0.0025	0.0026	0	-5e-06	0.001715	-0.017635	0.00491	0.00095	0	0.00345	0	-0.00577	-0.00401	-0.004595	-0.01037
	Max	5.93295	2.9747	4.70625	3.6184	4.54387	1.01184	2.70789	10.8128	4.55345	3.86485	5.02485		4.92604	1.26397	1.44954		5.09985	3.5905	5.17635	9.93965	5.1196	1.04201	4.09659	13.312	2.8146	3.5737	3.96735	3.89775	0.8077	0.104525	0.841895	8.29994
	z

## Sheet: Fig. 3b
Fig. 3b
Reactivity towards primary CLL tumors
IFNg secretion (ng/ml)
	CLL	CXCR5 CAR								CD19 CAR								SP6 CAR								UT
	Targets	Donor 1	Donor 2	Donor 3	Donor 4	Donor 5	Donor 6	Donor 7	Donor 8	Donor 1	Donor 2	Donor 3	Donor 4	Donor 5	Donor 6	Donor 7	Donor 8	Donor 1	Donor 2	Donor 3	Donor 4	Donor 5	Donor 6	Donor 7	Donor 8	Donor 1	Donor 2	Donor 3	Donor 4	Donor 5	Donor 6	Donor 7	Donor 8
	CLL#819	0.431565	0.240875	0.565345	0.16842					0.10972	0.29536	0.285975						0.012005	0.00181	0.02044	0.029985					0.010345
	CLL#821	0.71837	0.452905	1.04778	0.48861					0.650545	0.91805	0.71504						0.03623	0.04011	0.077085	0.093335					-0.00308
	CLL#890	0.637715	0.36859	0.956675	0.232895					0.30019	0.381285	0.29857						0.011065	0.00738	0.033265	0.02538					-0.003105
	CLL#12					0.831235	0.76392	1.00516	2.31984					0.38713	0.408825	0.53379						-0.000225	0.01943	0.0162	0.004475					0.01763	-0.005185	-0.00754	-0.005575
	CLL#31					0.444595	0.4739	0.59227	0.90238					0.19927	0.19945	0.201155						-0.00018	0.00436	-0.008025	0.0177					-0.00636	-0.00636	-0.00695	0.00261
	CLL#33					0.31452	0.40035	0.396905	0.642645					0.17483	0.148635	0.13965						-0.00022	0.004285	-0.014795	0.007045					-0.00755	-0.005775	-0.00577	-0.00748
	CLL#75					0.482785	0.5381	0.685495	1.00916					0.39144	0.172705	0.74894						0.02944	0.045905	0.06137	0.076915					0.01689	0.011575	0.04173	0.016165
	CLL#47					1.04849	0.409395	0.99947	1.57689					0.14926	0.174795	0.575195						0.004305	0.009035	0.0097	0.010785					0.0037	0.00491	0.00431	0.004025
	JeKo-1	1.16401	0.963195	1.57604	1.00316	0.534695	0.56992	0.78883	1.19251	1.1681	1.44269	1.32347		0.952965	0.523905	0.517525		0.038205	0.05904	0.038555	0.0483	0.000615	0.010205	0.029935	0.04875	0.02157				-0.00461	-0.00636	-0.00286	0.03229
	Min	0.17725	0.1216	0.26063	0.0943	0.00848	0.040405	0.00974	0.13301	0.012475	0.00191	0.00694		-0.00016	-0.0018	-0.019105		0.002285	-0.005825	0.014615	0.00748	-5e-06	0.001715	-0.017635	0.00491	-0.00939				-0.00577	-0.00401	-0.004595	-0.01037
	Max	2.20194	2.38161	2.80975	1.7748	4.54387	1.01184	2.70789	10.8128	3.20962	3.37904	4.00096		4.92604	1.26397	1.44954		5.39133	3.92641	3.4877	3.51217	5.1196	1.04201	4.09659	13.312	4.20427				0.8077	0.104525	0.841895	8.29994

[truncated: 44 more sheets: Fig. 3c, Fig. 3d, Fig. 3e, Fig. 3f, Fig. 3g, Fig. 3h, Fig. 3i, Fig. 4c, Fig. 4d, Fig. 5c, Fig. 6c, Fig. 6d, Fig. 7b, Fig. 7c, Fig. 7d, Fig. 8c, Fig. 8d, Fig. 8e, Fig. 8g, Fig. 8h …]
